# Supplementary material for: Identification and Quantification of the Major Phenolic Constituents in Castanea sativa and Commercial Interspecific Hybrids (C. sativa x C. crenata) Chestnuts Using HPLC–MS/MS
Source: Int J Mol Sci. 2023 Aug 23;24(17):13086. doi: 10.3390/ijms241713086 (PMC10488303; doi:10.3390/ijms241713086)
Supplement: Supplementary file 1 [file ijms-24-13086-s001.zip]

Archive with 1 entries (1 files):
- ijms-2525407-supplementary.pdf
